# Supplementary material for: High Temporal Variability in Late Blight Pathogen Diversity, Virulence, and Fungicide Resistance in Potato Breeding Fields: Results from a Long-Term Monitoring Study
Source: Plants (Basel). 2022 Sep 16;11(18):2426. doi: 10.3390/plants11182426 (PMC9502785; doi:10.3390/plants11182426)
Supplement: Supplementary file 1 [file plants-11-02426-s001.zip]

Archive with 1 entries (1 files):
- plants-1883639-supplementary.pdf
